# Supplementary material for: Prevalence and antimicrobial-resistant characterization of Bacillus cereus isolated from ready-to-eat rice products in Eastern China
Source: Front Microbiol. 2022 Jul 15;13:964823. doi: 10.3389/fmicb.2022.964823 (PMC9344136; doi:10.3389/fmicb.2022.964823)
Supplement: Supplementary Table 1 — The complete meta-data information for isolates in this study. [file Table_1.XLS]

## Sheet: 91isolates
Isolates	Genotypes	ces	hblA	hblC	hblD	nheA	nheB	nheC	bceT	entFM	cytK1	cytK2	Resistance pattern	PEN	AXO	IPM	VAN	AMK	ERY	TET	CIP	CLI	SXT	CHL	RIF
B33	1	-	+	-	+	+	+	+	-	+	-	-	PEN/SXT	R	I	S	S	S	I	S	S	S	R	S	S
B38	2	-	+	+	+	+	+	+	+	+	-	-	PEN/SXT	R	I	S	S	S	S	S	S	I	R	S	S
B35	3	-	+	+	+	-	-	-	+	+	-	-	PEN/SXT	R	I	S	S	S	S	S	S	S	R	S	S
B30	4	-	-	-	-	+	-	-	-	-	-	+	PEN/SXT	R	I	S	S	S	S	S	S	I	R	S	S
B43	5	-	+	+	+	+	+	+	+	-	-	-	PEN/SXT/AXO	R	R	S	S	S	S	S	S	I	R	S	S
B34	6	-	+	+	+	+	+	+	-	-	-	-	PEN/TET	R	I	S	S	S	S	R	S	S	S	S	S
B45	7	-	-	-	-	+	+	+	-	+	-	-	PEN/SXT/CLI	R	I	S	S	S	S	S	S	R	R	S	S
B31	8	-	-	-	-	-	-	-	-	-	-	-	PEN/SXT/AXO	R	R	S	S	S	S	S	S	S	R	S	S
B27	9	-	-	-	-	-	-	-	-	+	-	-	PEN/SXT/AXO	R	R	S	S	S	S	S	S	S	R	S	S
B29	10	-	+	+	+	+	+	+	+	+	-	-	PEN/SXT	R	I	S	S	S	S	S	S	S	R	S	S
B17	11	-	+	+	+	+	+	+	+	-	-	+	PEN/SXT/AXO	R	R	S	S	S	S	S	S	I	R	S	S
B72	12	-	+	+	+	+	+	+	+	+	-	+	PEN/SXT	R	I	S	S	S	S	S	S	I	R	S	S
B66	12	-	+	+	+	+	+	+	+	+	-	+	PEN/AXO	R	R	S	S	S	S	S	S	I	S	S	S
B24	13	-	+	+	+	-	-	-	-	+	-	+	PEN/SXT/AXO	R	R	S	S	S	S	S	S	I	R	S	S
B26	14	-	+	+	+	+	+	+	+	+	-	-	PEN/SXT/AXO	R	R	S	S	S	S	S	S	S	R	S	S
B75	15	+	-	-	-	+	+	+	-	-	-	+	PEN/SXT	R	I	S	S	S	S	S	S	I	R	S	S
B25	16	-	+	+	+	-	-	-	+	-	-	-	PEN/SXT	R	I	S	S	S	S	S	S	S	R	S	S
B02	17	-	-	-	-	+	+	+	-	-	-	-	PEN/SXT/AXO	R	R	S	S	S	S	S	S	S	R	S	S
B09	18	-	+	+	+	+	+	+	-	-	-	+	PEN/SXT/AXO	R	R	S	S	S	S	S	S	I	R	S	S
B01	19	-	-	-	-	-	-	-	-	-	-	-	PEN/SXT	R	I	S	S	S	I	S	S	I	R	I	S
B46	19	-	-	-	-	-	-	-	-	-	-	-	PEN/SXT	R	S	S	S	S	S	S	8	I	R	S	S
B04	20	-	-	-	-	-	-	-	-	-	-	-	PEN/SXT	R	I	S	S	S	S	S	S	S	R	S	S
B03	21	-	-	-	-	-	-	-	-	-	-	-	PEN/SXT	R	S	S	S	S	S	S	S	I	R	S	S
B05	22	-	+	+	+	+	+	+	+	+	-	-	PEN/SXT/AXO/CLI	R	R	S	S	S	S	S	S	R	R	I	S
B06	23	-	+	+	+	+	+	+	+	+	-	-	PEN/SXT	R	I	S	S	S	S	S	S	I	R	S	S
B23	24	-	+	+	+	+	+	+	+	-	-	-	PEN/SXT	R	I	S	S	S	S	S	S	I	R	S	S
B20	25	-	-	-	-	-	-	-	-	-	-	-	PEN/SXT/AXO	R	R	S	S	S	I	S	S	S	R	S	S
B19	26	-	+	+	+	+	+	+	+	-	-	+	PEN/SXT/AXO	R	R	S	S	S	S	S	S	I	R	S	S
B68	27	-	+	+	+	+	+	+	+	-	-	+	PEN/SXT/AXO	R	R	S	S	S	S	S	S	I	R	S	S
B11	28	-	-	-	-	-	-	-	-	-	-	-	PEN/TET	R	I	S	S	S	S	R	S	S	S	S	S
B52	29	-	+	+	+	+	+	+	+	+	-	+	PEN/SXT/AXO	R	R	S	S	S	S	S	S	I	R	S	S
B49	30	-	-	-	-	+	+	+	-	-	-	+	PEN/SXT	R	I	S	S	S	I	S	S	S	R	S	S
B55	31	-	-	-	-	-	-	-	-	-	-	+	PEN/SXT	R	I	S	S	S	I	S	S	S	R	S	S
B60	32	-	+	+	+	+	+	+	+	+	-	-	PEN/SXT	R	I	S	S	S	S	S	S	I	R	S	S
B76	33	-	+	+	+	+	+	+	-	-	-	+	PEN/SXT/AXO	R	R	S	S	S	S	S	S	I	R	I	S
B74	34	-	-	-	-	-	-	-	-	-	-	-	PEN/SXT/AXO	R	R	S	S	S	I	S	S	I	R	S	S
B64	35	-	-	-	-	-	-	-	-	-	-	-	PEN/SXT	R	S	S	S	S	I	S	S	I	R	S	S
B69	36	-	+	+	+	+	+	+	+	+	-	+	PEN/SXT	R	I	S	S	S	S	S	S	I	R	I	S
B61	37	-	-	-	-	+	+	+	-	+	-	-	PEN/SXT	R	I	S	S	S	S	S	S	S	R	S	S
B70	38	-	+	+	+	-	-	-	+	+	-	+	PEN/SXT	R	I	S	S	S	S	S	S	I	R	I	S
B63	39	-	-	-	-	+	+	+	+	+	-	-	PEN/SXT	R	I	S	S	S	S	S	S	I	R	S	S
B47	40	-	-	-	-	+	+	+	-	+	-	-	PEN	R	I	S	S	S	S	S	S	I	S	S	S
B62	41	-	-	-	-	-	-	-	-	-	-	-	PEN/SXT	R	I	S	S	S	S	S	S	I	R	S	S
B86	42	+	-	-	-	-	-	-	-	-	-	-	PEN/SXT/AXO	R	R	S	S	S	S	S	S	I	R	S	S
B67	43	-	-	-	-	-	-	-	-	-	-	-	PEN/SXT	R	I	S	S	S	S	S	S	S	R	S	S
B54	44	-	-	-	-	-	-	-	-	+	-	+	PEN/SXT/TET	R	I	S	S	S	S	R	S	S	R	S	S
B84	45	-	-	+	+	-	-	-	-	+	-	-	PEN/SXT	R	I	S	S	S	S	S	S	I	R	I	S
B85	46	-	-	-	-	-	-	-	-	+	-	-	PEN/SXT	R	I	S	S	S	S	S	S	S	R	S	S
B83	47	-	+	+	+	+	+	+	-	-	-	-	PEN/SXT	R	I	S	S	S	S	S	S	I	R	S	S
B90	48	+	-	-	-	+	-	+	-	+	-	-	PEN/SXT	R	I	S	S	S	S	S	S	S	R	S	S
B82	49	-	-	-	-	-	-	-	+	-	-	-	PEN/SXT/AXO	R	R	S	S	S	S	S	S	I	R	S	S
B80	50	-	+	+	+	+	+	+	-	-	-	-	PEN/SXT	R	I	S	S	S	I	S	S	I	R	S	S
B91	51	-	+	+	+	+	+	+	+	+	-	+	PEN/SXT/AXO	R	R	S	S	S	S	S	S	I	R	S	S
B88	52	-	+	+	-	-	-	-	-	+	-	-	PEN	R	I	S	S	S	I	S	S	I	S	S	S
B48	53	-	-	-	-	-	-	-	-	+	-	-	PEN	R	S	S	S	S	I	S	S	S	S	S	S
B53	54	-	-	-	-	+	+	+	-	+	-	-	PEN/SXT/AXO	R	R	S	S	S	S	S	S	I	R	S	S
B73	55	-	-	-	-	+	+	+	-	-	-	-	PEN	R	I	S	S	S	S	S	S	S	S	S	S
B50	56	-	-	-	-	-	-	-	+	+	-	+	PEN/SXT/AXO	R	R	S	S	S	I	S	S	S	R	S	S
B71	57	-	+	+	+	+	+	+	+	-	-	+	PEN/AXO	R	R	S	S	S	S	S	S	I	S	S	S
B51	58	-	-	-	-	+	+	+	-	+	-	-	PEN	R	I	S	S	S	S	S	S	S	S	S	S
B56	59	-	-	-	-	-	-	-	+	-	-	-	PEN/SXT	R	I	S	S	S	S	S	S	S	R	S	S
B59	60	-	-	-	-	-	-	-	-	+	-	-	PEN/SXT	R	I	S	S	S	S	S	S	I	R	S	S
B89	61	-	-	-	-	-	-	-	-	+	-	-	PEN/SXT/AXO	R	R	S	S	S	S	S	S	I	R	S	S
B58	62	-	-	-	-	-	-	-	-	-	-	-	PEN	R	I	S	S	S	S	S	S	S	S	S	S
B57	63	-	-	-	-	-	-	-	-	+	-	+	PEN/SXT	R	I	S	S	S	S	S	S	S	R	S	S
B65	64	-	-	-	-	+	+	+	+	+	-	+	PEN/SXT	R	I	S	S	S	S	S	S	I	R	I	S
B77	65	-	-	-	-	-	-	-	-	-	-	-	PEN/SXT	R	I	S	S	S	S	S	S	S	R	S	S
B79	66	-	-	-	-	-	-	-	-	+	-	-	PEN/SXT/AXO	R	R	S	S	S	I	S	S	S	R	S	S
B81	67	+	-	-	-	-	-	-	-	+	-	-	PEN/SXT	R	I	S	S	S	S	S	S	I	R	S	S
B87	68	-	-	-	-	-	-	-	-	+	-	-	PEN/SXT	R	I	S	S	S	S	S	S	S	R	S	S
B78	69	-	-	-	-	+	+	+	-	-	-	+	PEN/SXT/AXO	R	R	S	S	S	S	S	S	I	R	S	S
B21	70	-	-	-	-	+	+	+	+	-	-	-	PEN/SXT/AXO	R	R	S	S	S	I	S	S	S	R	S	S
B42	71	-	-	-	-	+	+	+	-	-	-	-	SXT	S	S	S	S	S	S	S	S	I	R	S	S
B15	72	-	-	-	-	-	-	-	-	+	+	-	PEN	R	I	S	S	S	S	S	S	I	S	S	S
B12	73	-	-	-	-	-	-	-	-	+	-	-	PEN	R	I	S	S	S	S	S	S	S	S	S	S
B39	74	-	+	+	+	+	+	+	+	+	-	+	PEN/SXT/AXO	R	R	S	S	S	S	S	I	I	R	I	S
B36	75	-	+	+	+	-	-	-	+	-	-	-	PEN/SXT/AXO	R	R	S	S	S	I	S	S	S	R	S	S
B41	76	-	+	+	+	-	-	-	+	-	-	-	PEN/SXT/AXO	R	R	S	S	S	S	S	S	I	R	S	S
B40	77	-	-	-	-	+	+	+	-	+	-	+	PEN/AXO	R	R	S	S	S	S	S	S	S	S	S	S
B32	78	-	-	-	-	-	-	-	-	+	-	+	PEN/SXT/AXO	R	R	S	S	S	I	S	S	I	R	I	S
B37	79	-	-	-	-	+	+	+	+	-	-	-	PEN/SXT	R	I	S	S	S	I	S	S	S	R	S	S
B28	80	-	+	+	+	-	-	-	-	+	-	+	PEN/SXT/AXO	R	R	S	S	S	S	S	S	I	R	S	S
B07	81	-	+	+	+	-	-	-	+	+	-	+	SXT	S	I	S	S	S	S	S	S	I	R	S	S
B08	82	-	+	+	+	-	-	-	+	+	-	-	PEN/SXT/AXO	R	R	S	S	S	I	S	S	I	R	S	S
B16	83	-	-	-	-	-	-	-	-	+	-	+	PEN/SXT/AXO	R	R	S	S	S	I	S	S	I	R	S	S
B22	84	-	-	-	-	+	+	+	+	-	-	-	PEN/SXT/AXO	R	R	S	S	S	S	S	S	I	R	S	S
B18	85	-	+	+	+	+	+	+	+	+	-	-	PEN/AXO/CLI	R	R	S	S	S	I	S	S	R	S	S	S
B14	86	-	-	-	-	-	-	-	+	+	-	+	PEN/SXT/AXO	R	R	S	S	S	S	S	S	I	R	S	S
B10	87	-	-	-	-	+	+	+	-	+	-	-	PEN/SXT	R	I	S	S	S	S	S	S	S	R	S	S
B44	88	-	-	-	-	-	-	-	-	-	-	-	PEN/SXT	R	I	S	S	S	I	S	S	I	R	S	S
B13	89	-	-	-	-	-	-	-	-	+	-	-	PEN/SXT	R	I	S	S	S	S	S	S	I	R	S	S
