# Supplementary material for: Prevalence and antimicrobial-resistant characterization of Bacillus cereus isolated from ready-to-eat rice products in Eastern China
Source: Front Microbiol. 2022 Jul 15;13:964823. doi: 10.3389/fmicb.2022.964823 (PMC9344136; doi:10.3389/fmicb.2022.964823)
Supplement: Supplementary file 2 [file Table_2.XLSX]

## Sheet: 91isolates
Sample ID	City	Sample name	Year	B.cereus (CFU/g)	Detection results	Isolates	Genotypes	ces	hblA	hblC	hblD	nheA	nheB	nheC	bceT	entFM	cytK1	cytK2	Resistance pattern	PEN	AXO	IPM	VAN	AMK	ERY	TET	CIP	CLI	SXT	CHL	RIF
330	Huzhou	Boiled rice dishes	2017	54	+	B33	1	-	+	-	+	+	+	+	-	+	-	-	PEN/SXT	R	I	S	S	S	I	S	S	S	R	S	S
514	Hangzhou	Boiled rice dishes	2018	20	+	B38	2	-	+	+	+	+	+	+	+	+	-	-	PEN/SXT	R	I	S	S	S	S	S	S	I	R	S	S
336	Taizhou	Boiled sticky rice dishes	2019	40	+	B35	3	-	+	+	+	-	-	-	+	+	-	-	PEN/SXT	R	I	S	S	S	S	S	S	S	R	S	S
299	Huzhou	Boiled sticky rice dishes	2019	10	+	B30	4	-	-	-	-	+	-	-	-	-	-	+	PEN/SXT	R	I	S	S	S	S	S	S	I	R	S	S
566	Taizhou	Fried rice noodles	2019	20	+	B43	5	-	+	+	+	+	+	+	+	-	-	-	PEN/SXT/AXO	R	R	S	S	S	S	S	S	I	R	S	S
332	Jiaxing	Boiled rice dishes	2019	50	+	B34	6	-	+	+	+	+	+	+	-	-	-	-	PEN/TET	R	I	S	S	S	S	R	S	S	S	S	S
584	Taizhou	Boiled rice dishes	2017	80	+	B45	7	-	-	-	-	+	+	+	-	+	-	-	PEN/SXT/CLI	R	I	S	S	S	S	S	S	R	R	S	S
312	Taizhou	Boiled rice dishes	2017	44	+	B31	8	-	-	-	-	-	-	-	-	-	-	-	PEN/SXT/AXO	R	R	S	S	S	S	S	S	S	R	S	S
288	Quzhou	Boiled rice dishes	2017	60	+	B27	9	-	-	-	-	-	-	-	-	+	-	-	PEN/SXT/AXO	R	R	S	S	S	S	S	S	S	R	S	S
295	Ningbo	Boiled rice dishes	2019	48	+	B29	10	-	+	+	+	+	+	+	+	+	-	-	PEN/SXT	R	I	S	S	S	S	S	S	S	R	S	S
130	Lishui	Boiled rice dishes	2017	1100	+	B17	11	-	+	+	+	+	+	+	+	-	-	+	PEN/SXT/AXO	R	R	S	S	S	S	S	S	I	R	S	S
844	Jinhua	Boiled rice dishes	2017	10	+	B66	12	-	+	+	+	+	+	+	+	+	-	+	PEN/AXO	R	R	S	S	S	S	S	S	I	S	S	S
854	Quzhou	Boiled rice dishes	2017	50	+	B72	12	-	+	+	+	+	+	+	+	+	-	+	PEN/SXT	R	I	S	S	S	S	S	S	I	R	S	S
267	Jiaxing	Boiled rice noodles	2019	12	+	B24	13	-	+	+	+	-	-	-	-	+	-	+	PEN/SXT/AXO	R	R	S	S	S	S	S	S	I	R	S	S
274	Jinhua	Boiled rice dishes	2019	90	+	B26	14	-	+	+	+	+	+	+	+	+	-	-	PEN/SXT/AXO	R	R	S	S	S	S	S	S	S	R	S	S
862	Wenzhou	Boiled rice dishes	2019	70	+	B75	15	+	-	-	-	+	+	+	-	-	-	+	PEN/SXT	R	I	S	S	S	S	S	S	I	R	S	S
271	Zhoushan	Boiled rice dishes	2018	26	+	B25	16	-	+	+	+	-	-	-	+	-	-	-	PEN/SXT	R	I	S	S	S	S	S	S	S	R	S	S
31	Shaoxing	Boiled rice dishes	2017	160000	+	B02	17	-	-	-	-	+	+	+	-	-	-	-	PEN/SXT/AXO	R	R	S	S	S	S	S	S	S	R	S	S
83	Jiaxing	Fried rice noodles	2018	330	+	B09	18	-	+	+	+	+	+	+	-	-	-	+	PEN/SXT/AXO	R	R	S	S	S	S	S	S	I	R	S	S
26	Hangzhou	Boiled rice dishes	2018	10	+	B01	19	-	-	-	-	-	-	-	-	-	-	-	PEN/SXT	R	I	S	S	S	I	S	S	I	R	I	S
592	Wenzhou	Fried rice cake	2019	20	+	B46	19	-	-	-	-	-	-	-	-	-	-	-	PEN/SXT	R	S	S	S	S	S	S	8	I	R	S	S
62	Hangzhou	Boiled rice noodles	2017	10	+	B04	20	-	-	-	-	-	-	-	-	-	-	-	PEN/SXT	R	I	S	S	S	S	S	S	S	R	S	S
40	Ningbo	Boiled rice dishes	2019	100	+	B03	21	-	-	-	-	-	-	-	-	-	-	-	PEN/SXT	R	S	S	S	S	S	S	S	I	R	S	S
66	Taizhou	Boiled rice dishes	2018	100	+	B05	22	-	+	+	+	+	+	+	+	+	-	-	PEN/SXT/AXO/CLI	R	R	S	S	S	S	S	S	R	R	I	S
74	Jiaxing	Boiled rice dishes	2019	3000	+	B06	23	-	+	+	+	+	+	+	+	+	-	-	PEN/SXT	R	I	S	S	S	S	S	S	I	R	S	S
264	Quzhou	Boiled rice dishes	2017	12	+	B23	24	-	+	+	+	+	+	+	+	-	-	-	PEN/SXT	R	I	S	S	S	S	S	S	I	R	S	S
178	Hangzhou	Boiled rice noodles	2017	20	+	B20	25	-	-	-	-	-	-	-	-	-	-	-	PEN/SXT/AXO	R	R	S	S	S	I	S	S	S	R	S	S
174	Huzhou	Boiled rice noodles	2017	120	+	B19	26	-	+	+	+	+	+	+	+	-	-	+	PEN/SXT/AXO	R	R	S	S	S	S	S	S	I	R	S	S
849	Ningbo	Boiled rice noodles	2018	30	+	B68	27	-	+	+	+	+	+	+	+	-	-	+	PEN/SXT/AXO	R	R	S	S	S	S	S	S	I	R	S	S
85	Hangzhou	Boiled rice dishes	2019	60	+	B11	28	-	-	-	-	-	-	-	-	-	-	-	PEN/TET	R	I	S	S	S	S	R	S	S	S	S	S
630	Jinhua	Boiled sticky rice dishes	2017	260	+	B52	29	-	+	+	+	+	+	+	+	+	-	+	PEN/SXT/AXO	R	R	S	S	S	S	S	S	I	R	S	S
616	Jiaxing	Boiled rice dishes	2017	90	+	B49	30	-	-	-	-	+	+	+	-	-	-	+	PEN/SXT	R	I	S	S	S	I	S	S	S	R	S	S
638	Jiaxing	Boiled rice dishes	2019	70	+	B55	31	-	-	-	-	-	-	-	-	-	-	+	PEN/SXT	R	I	S	S	S	I	S	S	S	R	S	S
760	Wenzhou	Fried rice noodles	2019	60	+	B60	32	-	+	+	+	+	+	+	+	+	-	-	PEN/SXT	R	I	S	S	S	S	S	S	I	R	S	S
863	Quzhou	Boiled rice dishes	2017	80	+	B76	33	-	+	+	+	+	+	+	-	-	-	+	PEN/SXT/AXO	R	R	S	S	S	S	S	S	I	R	I	S
861	Zhoushan	Boiled rice dishes	2017	60	+	B74	34	-	-	-	-	-	-	-	-	-	-	-	PEN/SXT/AXO	R	R	S	S	S	I	S	S	I	R	S	S
773	Hangzhou	Boiled rice dishes	2018	30	+	B64	35	-	-	-	-	-	-	-	-	-	-	-	PEN/SXT	R	S	S	S	S	I	S	S	I	R	S	S
850	Zhoushan	Boiled rice dishes	2017	30	+	B69	36	-	+	+	+	+	+	+	+	+	-	+	PEN/SXT	R	I	S	S	S	S	S	S	I	R	I	S
761	Lishui	Boiled rice dishes	2017	54	+	B61	37	-	-	-	-	+	+	+	-	+	-	-	PEN/SXT	R	I	S	S	S	S	S	S	S	R	S	S
852	Zhoushan	Boiled rice dishes	2017	30	+	B70	38	-	+	+	+	-	-	-	+	+	-	+	PEN/SXT	R	I	S	S	S	S	S	S	I	R	I	S
772	Wenzhou	Boiled rice dishes	2018	40	+	B63	39	-	-	-	-	+	+	+	+	+	-	-	PEN/SXT	R	I	S	S	S	S	S	S	I	R	S	S
593	Ningbo	Boiled rice dishes	2017	28000	+	B47	40	-	-	-	-	+	+	+	-	+	-	-	PEN	R	I	S	S	S	S	S	S	I	S	S	S
769	Shaoxing	Sticky rice roll	2019	50	+	B62	41	-	-	-	-	-	-	-	-	-	-	-	PEN/SXT	R	I	S	S	S	S	S	S	I	R	S	S
983	Ningbo	Fried rice noodles	2019	20	+	B86	42	+	-	-	-	-	-	-	-	-	-	-	PEN/SXT/AXO	R	R	S	S	S	S	S	S	I	R	S	S
848	Shaoxing	Boiled rice dishes	2017	20	+	B67	43	-	-	-	-	-	-	-	-	-	-	-	PEN/SXT	R	I	S	S	S	S	S	S	S	R	S	S
636	Shaoxing	Fried rice noodles	2017	30	+	B54	44	-	-	-	-	-	-	-	-	+	-	+	PEN/SXT/TET	R	I	S	S	S	S	R	S	S	R	S	S
980	Quzhou	Boiled rice dishes	2017	20	+	B84	45	-	-	+	+	-	-	-	-	+	-	-	PEN/SXT	R	I	S	S	S	S	S	S	I	R	I	S
981	Taizhou	Boiled rice dishes	2018	10	+	B85	46	-	-	-	-	-	-	-	-	+	-	-	PEN/SXT	R	I	S	S	S	S	S	S	S	R	S	S
979	Jinhua	Boiled rice dishes	2019	2500	+	B83	47	-	+	+	+	+	+	+	-	-	-	-	PEN/SXT	R	I	S	S	S	S	S	S	I	R	S	S
992	Hangzhou	Fried rice noodles	2017	10	+	B90	48	+	-	-	-	+	-	+	-	+	-	-	PEN/SXT	R	I	S	S	S	S	S	S	S	R	S	S
978	Ningbo	Fried rice noodles	2019	20	+	B82	49	-	-	-	-	-	-	-	+	-	-	-	PEN/SXT/AXO	R	R	S	S	S	S	S	S	I	R	S	S
967	Jiaxing	Boiled rice dishes	2018	10	+	B80	50	-	+	+	+	+	+	+	-	-	-	-	PEN/SXT	R	I	S	S	S	I	S	S	I	R	S	S
1038	Lishui	Boiled rice dishes	2019	60	+	B91	51	-	+	+	+	+	+	+	+	+	-	+	PEN/SXT/AXO	R	R	S	S	S	S	S	S	I	R	S	S
986	Wenzhou	Boiled rice dishes	2019	40	+	B88	52	-	+	+	-	-	-	-	-	+	-	-	PEN	R	I	S	S	S	I	S	S	I	S	S	S
594	Hangzhou	Fried rice noodles	2019	510	+	B48	53	-	-	-	-	-	-	-	-	+	-	-	PEN	R	S	S	S	S	I	S	S	S	S	S	S
635	Quzhou	Boiled rice dishes	2019	60	+	B53	54	-	-	-	-	+	+	+	-	+	-	-	PEN/SXT/AXO	R	R	S	S	S	S	S	S	I	R	S	S
860	Zhoushan	Boiled rice noodles	2018	40	+	B73	55	-	-	-	-	+	+	+	-	-	-	-	PEN	R	I	S	S	S	S	S	S	S	S	S	S
617	Wenzhou	Boiled rice dishes	2018	60	+	B50	56	-	-	-	-	-	-	-	+	+	-	+	PEN/SXT/AXO	R	R	S	S	S	I	S	S	S	R	S	S
853	Ningbo	Boiled rice dishes	2019	860	+	B71	57	-	+	+	+	+	+	+	+	-	-	+	PEN/AXO	R	R	S	S	S	S	S	S	I	S	S	S
622	Jinhua	Boiled rice dishes	2017	320	+	B51	58	-	-	-	-	+	+	+	-	+	-	-	PEN	R	I	S	S	S	S	S	S	S	S	S	S
645	Taizhou	Boiled rice dishes	2017	56	+	B56	59	-	-	-	-	-	-	-	+	-	-	-	PEN/SXT	R	I	S	S	S	S	S	S	S	R	S	S
759	Hangzhou	Boiled rice dishes	2018	50	+	B59	60	-	-	-	-	-	-	-	-	+	-	-	PEN/SXT	R	I	S	S	S	S	S	S	I	R	S	S
989	Jinhua	Boiled rice dishes	2018	50	+	B89	61	-	-	-	-	-	-	-	-	+	-	-	PEN/SXT/AXO	R	R	S	S	S	S	S	S	I	R	S	S
648	Quzhou	Fried rice noodles	2017	1500	+	B58	62	-	-	-	-	-	-	-	-	-	-	-	PEN	R	I	S	S	S	S	S	S	S	S	S	S
646	Taizhou	Boiled rice dishes	2019	750	+	B57	63	-	-	-	-	-	-	-	-	+	-	+	PEN/SXT	R	I	S	S	S	S	S	S	S	R	S	S
804	Lishui	Boiled rice dishes	2019	40	+	B65	64	-	-	-	-	+	+	+	+	+	-	+	PEN/SXT	R	I	S	S	S	S	S	S	I	R	I	S
904	Quzhou	Boiled rice dishes	2018	80	+	B77	65	-	-	-	-	-	-	-	-	-	-	-	PEN/SXT	R	I	S	S	S	S	S	S	S	R	S	S
957	Shaoxing	Boiled rice dishes	2019	40	+	B79	66	-	-	-	-	-	-	-	-	+	-	-	PEN/SXT/AXO	R	R	S	S	S	I	S	S	S	R	S	S
977	Jiaxing	Boiled rice dishes	2017	10	+	B81	67	+	-	-	-	-	-	-	-	+	-	-	PEN/SXT	R	I	S	S	S	S	S	S	I	R	S	S
984	Wenzhou	Boiled rice dishes	2017	30	+	B87	68	-	-	-	-	-	-	-	-	+	-	-	PEN/SXT	R	I	S	S	S	S	S	S	S	R	S	S
917	Quzhou	Fried rice noodles	2017	40	+	B78	69	-	-	-	-	+	+	+	-	-	-	+	PEN/SXT/AXO	R	R	S	S	S	S	S	S	I	R	S	S
217	Ningbo	Boiled rice dishes	2019	40	+	B21	70	-	-	-	-	+	+	+	+	-	-	-	PEN/SXT/AXO	R	R	S	S	S	I	S	S	S	R	S	S
562	Hangzhou	Boiled rice dishes	2019	40	+	B42	71	-	-	-	-	+	+	+	-	-	-	-	SXT	S	S	S	S	S	S	S	S	I	R	S	S
119	Zhoushan	Boiled rice dishes	2018	22	+	B15	72	-	-	-	-	-	-	-	-	+	+	-	PEN	R	I	S	S	S	S	S	S	I	S	S	S
98	Hangzhou	Sticky rice roll	2019	12	+	B12	73	-	-	-	-	-	-	-	-	+	-	-	PEN	R	I	S	S	S	S	S	S	S	S	S	S
558	Lishui	Fried rice cake	2017	40	+	B39	74	-	+	+	+	+	+	+	+	+	-	+	PEN/SXT/AXO	R	R	S	S	S	S	S	I	I	R	I	S
420	Huzhou	Boiled rice dishes	2019	30	+	B36	75	-	+	+	+	-	-	-	+	-	-	-	PEN/SXT/AXO	R	R	S	S	S	I	S	S	S	R	S	S
561	Hangzhou	Boiled rice dishes	2017	26	+	B41	76	-	+	+	+	-	-	-	+	-	-	-	PEN/SXT/AXO	R	R	S	S	S	S	S	S	I	R	S	S
560	Shaoxing	Boiled rice dishes	2019	10	+	B40	77	-	-	-	-	+	+	+	-	+	-	+	PEN/AXO	R	R	S	S	S	S	S	S	S	S	S	S
314	Ningbo	Fried rice noodles	2019	12	+	B32	78	-	-	-	-	-	-	-	-	+	-	+	PEN/SXT/AXO	R	R	S	S	S	I	S	S	I	R	I	S
513	Zhoushan	Fried rice noodles	2018	480	+	B37	79	-	-	-	-	+	+	+	+	-	-	-	PEN/SXT	R	I	S	S	S	I	S	S	S	R	S	S
294	Taizhou	Fried rice noodles	2018	90	+	B28	80	-	+	+	+	-	-	-	-	+	-	+	PEN/SXT/AXO	R	R	S	S	S	S	S	S	I	R	S	S
75	Jiaxing	Boiled rice dishes	2018	80	+	B07	81	-	+	+	+	-	-	-	+	+	-	+	SXT	S	I	S	S	S	S	S	S	I	R	S	S
77	Quzhou	Boiled rice dishes	2019	70	+	B08	82	-	+	+	+	-	-	-	+	+	-	-	PEN/SXT/AXO	R	R	S	S	S	I	S	S	I	R	S	S
126	Wenzhou	Boiled rice dishes	2019	42	+	B16	83	-	-	-	-	-	-	-	-	+	-	+	PEN/SXT/AXO	R	R	S	S	S	I	S	S	I	R	S	S
221	Taizhou	Boiled rice dishes	2018	50	+	B22	84	-	-	-	-	+	+	+	+	-	-	-	PEN/SXT/AXO	R	R	S	S	S	S	S	S	I	R	S	S
150	Quzhou	Boiled rice dishes	2018	24	+	B18	85	-	+	+	+	+	+	+	+	+	-	-	PEN/AXO/CLI	R	R	S	S	S	I	S	S	R	S	S	S
109	Jinhua	Boiled rice dishes	2017	20	+	B14	86	-	-	-	-	-	-	-	+	+	-	+	PEN/SXT/AXO	R	R	S	S	S	S	S	S	I	R	S	S
84	Ningbo	Boiled rice dishes	2018	2700	+	B10	87	-	-	-	-	+	+	+	-	+	-	-	PEN/SXT	R	I	S	S	S	S	S	S	S	R	S	S
568	Zhoushan	Boiled rice dishes	2018	30	+	B44	88	-	-	-	-	-	-	-	-	-	-	-	PEN/SXT	R	I	S	S	S	I	S	S	I	R	S	S
99	Jinhua	Boiled rice dishes	2018	90	+	B13	89	-	-	-	-	-	-	-	-	+	-	-	PEN/SXT	R	I	S	S	S	S	S	S	I	R	S	S
1053	Hangzhou	Boiled rice dishes	2019	<10	-
1054	Hangzhou	Boiled rice dishes	2019	<10	-
1056	Hangzhou	Boiled rice dishes	2019	<10	-
1062	Hangzhou	Boiled rice dishes	2019	<10	-
1063	Hangzhou	Boiled rice noodles	2019	<10	-
1065	Hangzhou	Boiled sticky rice dishes	2019	<10	-
1066	Hangzhou	Boiled rice dishes	2019	<10	-
1069	Hangzhou	Boiled rice dishes	2019	<10	-
1	Hangzhou	Boiled sticky rice dishes	2017	<10	-
2	Hangzhou	Boiled sticky rice dishes	2017	<10	-
3	Hangzhou	Boiled sticky rice dishes	2017	<10	-
4	Hangzhou	Boiled sticky rice dishes	2017	<10	-
5	Hangzhou	Boiled sticky rice dishes	2017	<10	-
6	Quzhou	Boiled sticky rice dishes	2017	<10	-
7	Quzhou	Boiled sticky rice dishes	2017	<10	-
8	Huzhou	Boiled sticky rice dishes	2017	<10	-
9	Huzhou	Boiled sticky rice dishes	2017	<10	-
10	Huzhou	Boiled sticky rice dishes	2017	<10	-
11	Huzhou	Boiled sticky rice dishes	2017	<10	-
12	Hangzhou	Boiled sticky rice dishes	2017	<10	-
13	Hangzhou	Boiled sticky rice dishes	2017	<10	-
14	Hangzhou	Boiled sticky rice dishes	2017	<10	-
15	Hangzhou	Boiled sticky rice dishes	2017	<10	-
16	Huzhou	Boiled sticky rice dishes	2017	<10	-
17	Huzhou	Boiled sticky rice dishes	2017	<10	-
18	Huzhou	Boiled sticky rice dishes	2017	<10	-
19	Huzhou	Boiled sticky rice dishes	2017	<10	-
20	Hangzhou	Boiled sticky rice dishes	2017	<10	-
21	Hangzhou	Boiled sticky rice dishes	2017	<10	-
22	Hangzhou	Boiled sticky rice dishes	2017	<10	-
23	Hangzhou	Boiled sticky rice dishes	2017	<10	-
24	Hangzhou	Boiled sticky rice dishes	2017	<10	-
25	Hangzhou	Boiled sticky rice dishes	2017	<10	-
27	Hangzhou	Boiled sticky rice dishes	2017	<10	-
28	Hangzhou	Boiled sticky rice dishes	2017	<10	-
29	Hangzhou	Boiled sticky rice dishes	2017	<10	-
30	Huzhou	Boiled sticky rice dishes	2017	<10	-
32	Huzhou	Boiled sticky rice dishes	2017	<10	-
33	Huzhou	Boiled sticky rice dishes	2017	<10	-
34	Huzhou	Boiled sticky rice dishes	2017	<10	-
35	Huzhou	Boiled sticky rice dishes	2017	<10	-
36	Hangzhou	Boiled sticky rice dishes	2017	<10	-
37	Hangzhou	Boiled sticky rice dishes	2017	<10	-
38	Hangzhou	Boiled sticky rice dishes	2017	<10	-
39	Hangzhou	Boiled sticky rice dishes	2017	<10	-
41	Hangzhou	Boiled sticky rice dishes	2017	<10	-
42	Hangzhou	Boiled sticky rice dishes	2017	<10	-
43	Huzhou	Boiled sticky rice dishes	2017	<10	-
44	Huzhou	Boiled sticky rice dishes	2017	<10	-
45	Huzhou	Boiled sticky rice dishes	2017	<10	-
46	Huzhou	Boiled sticky rice dishes	2017	<10	-
47	Huzhou	Boiled sticky rice dishes	2017	<10	-
48	Quzhou	Boiled sticky rice dishes	2017	<10	-
49	Quzhou	Boiled sticky rice dishes	2017	<10	-
50	Quzhou	Boiled sticky rice dishes	2017	<10	-
51	Jinhua	Boiled sticky rice dishes	2017	<10	-
52	Jinhua	Boiled rice noodles	2017	<10	-
53	Jinhua	Boiled rice noodles	2017	<10	-
54	Jinhua	Boiled rice dishes	2017	<10	-
55	Jinhua	Boiled rice dishes	2017	<10	-
56	Jinhua	Boiled rice dishes	2017	<10	-
57	Jinhua	Boiled rice dishes	2017	<10	-
58	Jinhua	Fried rice cake	2017	<10	-
59	Jinhua	Boiled rice dishes	2017	<10	-
60	Wenzhou	Fried rice cake	2017	<10	-
61	Jinhua	Boiled rice dishes	2017	<10	-
63	Jinhua	Boiled rice dishes	2017	<10	-
64	Wenzhou	Fried rice cake	2017	<10	-
65	Jinhua	Boiled rice dishes	2017	<10	-
67	Jinhua	Boiled rice dishes	2017	<10	-
68	Jinhua	Boiled rice dishes	2017	<10	-
69	Jinhua	Fried rice cake	2017	<10	-
70	Jinhua	Boiled rice dishes	2017	<10	-
71	Shaoxing	Sticky rice roll	2017	<100	-
72	Wenzhou	Boiled rice dishes	2017	<100	-
73	Taizhou	Fried rice cake	2017	<100	-
76	Zhoushan	Boiled rice noodles	2017	<100	-
78	Wenzhou	Boiled rice dishes	2017	<100	-
79	Lishui	Boiled rice noodles	2017	<100	-
80	Lishui	Boiled sticky rice dishes	2017	<100	-
81	Jiaxing	Boiled rice dishes	2017	<10	-
82	Jiaxing	Boiled rice dishes	2017	<10	-
86	Lishui	Fried rice noodles	2017	<100	-
87	Shaoxing	Boiled rice dishes	2017	<100	-
88	Taizhou	Fried rice noodles	2017	<100	-
89	Taizhou	Boiled rice dishes	2017	<100	-
90	Wenzhou	Fried rice noodles	2017	<100	-
91	Wenzhou	Fried rice noodles	2017	<100	-
92	Wenzhou	Fried rice noodles	2017	<100	-
93	Zhoushan	Boiled rice dishes	2017	<100	-
94	Zhoushan	Boiled rice dishes	2017	<100	-
95	Zhoushan	Boiled rice dishes	2017	<100	-
96	Wenzhou	Fried rice noodles	2017	<100	-
97	Taizhou	Fried rice noodles	2017	<100	-
100	Jinhua	Boiled rice dishes	2017	<10	-
101	Jinhua	Boiled rice dishes	2017	<10	-
102	Jinhua	Boiled rice dishes	2017	<10	-
103	Jinhua	Boiled rice dishes	2017	<10	-
104	Jinhua	Boiled rice dishes	2017	<10	-
105	Jinhua	Boiled rice dishes	2017	<10	-
106	Jinhua	Boiled rice dishes	2017	<10	-
107	Jinhua	Boiled rice dishes	2017	<10	-
108	Jinhua	Boiled rice dishes	2017	<10	-
110	Jinhua	Boiled rice dishes	2017	<10	-
111	Jinhua	Boiled rice dishes	2017	<10	-
112	Jinhua	Boiled rice dishes	2017	<10	-
113	Jinhua	Boiled rice dishes	2017	<10	-
114	Jinhua	Boiled rice dishes	2017	<10	-
115	Jinhua	Boiled rice dishes	2017	<10	-
116	Jinhua	Boiled rice dishes	2017	<10	-
117	Jinhua	Boiled rice dishes	2017	<10	-
118	Jiaxing	Boiled rice dishes	2017	<100	-
120	Jiaxing	Boiled rice dishes	2017	<100	-
121	Jiaxing	Boiled rice dishes	2017	<100	-
122	Jiaxing	Boiled rice dishes	2017	<100	-
123	Jiaxing	Boiled rice dishes	2017	<100	-
124	Jiaxing	Boiled rice dishes	2017	<100	-
125	Jiaxing	Boiled rice dishes	2017	<100	-
127	Jiaxing	Boiled rice dishes	2017	<100	-
128	Jiaxing	Boiled rice dishes	2017	<100	-
129	Jiaxing	Boiled rice dishes	2017	<100	-
131	Jiaxing	Boiled rice dishes	2017	<100	-
132	Jiaxing	Boiled rice dishes	2017	<100	-
133	Jiaxing	Boiled rice dishes	2017	<10	-
134	Jiaxing	Boiled rice dishes	2017	<10	-
135	Jiaxing	Boiled rice dishes	2017	<10	-
136	Jiaxing	Boiled rice dishes	2017	<10	-
137	Jiaxing	Boiled rice dishes	2017	<10	-
138	Jiaxing	Boiled rice dishes	2017	<10	-
139	Jiaxing	Boiled rice dishes	2017	<10	-
140	Jiaxing	Boiled rice dishes	2017	<10	-
141	Jiaxing	Boiled rice dishes	2017	<10	-
142	Jiaxing	Boiled rice dishes	2017	<10	-
143	Hangzhou	Boiled rice dishes	2017	<10	-
144	Hangzhou	Boiled rice dishes	2017	<10	-
145	Quzhou	Boiled rice dishes	2017	<10	-
146	Quzhou	Boiled rice dishes	2017	<10	-
147	Quzhou	Boiled rice dishes	2017	<10	-
148	Hangzhou	Boiled rice dishes	2017	<10	-
149	Hangzhou	Boiled rice dishes	2017	<10	-
151	Hangzhou	Boiled rice dishes	2017	<10	-
152	Hangzhou	Boiled rice dishes	2017	<10	-
153	Hangzhou	Boiled rice dishes	2017	<10	-
154	Hangzhou	Boiled rice dishes	2017	<10	-
155	Hangzhou	Boiled rice dishes	2017	<10	-
156	Hangzhou	Boiled rice dishes	2017	<10	-
157	Quzhou	Boiled rice dishes	2017	<10	-
158	Quzhou	Boiled rice dishes	2017	<10	-
159	Quzhou	Boiled rice dishes	2017	<10	-
160	Quzhou	Boiled rice dishes	2017	<10	-
161	Quzhou	Boiled rice dishes	2017	<10	-
162	Quzhou	Boiled rice dishes	2017	<10	-
163	Shaoxing	Boiled rice dishes	2017	<10	-
164	Zhoushan	Boiled rice dishes	2017	<10	-
165	Zhoushan	Boiled rice dishes	2017	<10	-
166	Zhoushan	Boiled rice dishes	2017	<10	-
167	Zhoushan	Boiled rice dishes	2017	<10	-
168	Lishui	Fried rice noodles	2017	<10	-
169	Zhoushan	Boiled rice dishes	2017	<10	-
170	Zhoushan	Boiled rice dishes	2017	<10	-
171	Zhoushan	Fried rice noodles	2017	<10	-
172	Zhoushan	Fried rice noodles	2017	<10	-
173	Zhoushan	Fried rice noodles	2017	<10	-
175	Zhoushan	Boiled rice dishes	2017	<10	-
176	Zhoushan	Sticky rice roll	2017	<10	-
177	Zhoushan	Boiled rice dishes	2017	<10	-
179	Zhoushan	Boiled rice dishes	2017	<10	-
180	Zhoushan	Sticky rice roll	2017	<10	-
181	Zhoushan	Boiled rice dishes	2017	<10	-
182	Zhoushan	Boiled sticky rice dishes	2017	<10	-
183	Zhoushan	Fried rice noodles	2017	<10	-
184	Zhoushan	Fried rice noodles	2017	<10	-
185	Zhoushan	Boiled rice noodles	2017	<10	-
186	Zhoushan	Boiled rice dishes	2017	<10	-
187	Zhoushan	Boiled rice dishes	2017	<10	-
188	Zhoushan	Boiled rice dishes	2017	<10	-
189	Wenzhou	Boiled rice dishes	2017	<10	-
190	Wenzhou	Boiled rice dishes	2017	<10	-
191	Huzhou	Boiled rice dishes	2017	<10	-
192	Huzhou	Boiled rice dishes	2017	<10	-
193	Huzhou	Boiled rice dishes	2017	<10	-
194	Taizhou	Boiled rice dishes	2017	<10	-
195	Taizhou	Fried rice cake	2017	<10	-
196	Taizhou	Fried rice cake	2017	<10	-
197	Taizhou	Boiled rice dishes	2017	<10	-
198	Taizhou	Boiled rice dishes	2017	<10	-
199	Taizhou	Fried rice cake	2017	<10	-
200	Taizhou	Fried rice cake	2017	<10	-
201	Taizhou	Boiled rice dishes	2017	<10	-
202	Taizhou	Boiled rice dishes	2017	<10	-
203	Taizhou	Boiled rice dishes	2017	<10	-
204	Taizhou	Boiled rice dishes	2017	<10	-
205	Taizhou	Boiled rice dishes	2017	<10	-
206	Taizhou	Fried rice cake	2017	<10	-
207	Quzhou	Boiled rice dishes	2017	<100	-
208	Shaoxing	Boiled rice dishes	2017	<100	-
209	Shaoxing	Boiled rice dishes	2017	<100	-
210	Shaoxing	Boiled rice dishes	2017	<100	-
211	Shaoxing	Boiled rice dishes	2017	<100	-
212	Taizhou	Boiled rice dishes	2017	<100	-
213	Taizhou	Boiled rice dishes	2017	<100	-
214	Quzhou	Boiled rice dishes	2017	<100	-
215	Taizhou	Boiled rice dishes	2017	<100	-
216	Taizhou	Boiled rice dishes	2017	<100	-
218	Taizhou	Boiled rice dishes	2017	<100	-
219	Huzhou	Boiled rice dishes	2017	<10	-
220	Huzhou	Boiled rice dishes	2017	<10	-
222	Hangzhou	Boiled rice dishes	2017	<10	-
223	Hangzhou	Boiled rice dishes	2017	<10	-
224	Jiaxing	Fried rice noodles	2017	<10	-
225	Jiaxing	Boiled rice dishes	2017	<10	-
226	Jiaxing	Boiled rice dishes	2017	<10	-
227	Jiaxing	Fried rice noodles	2017	<10	-
228	Jiaxing	Fried rice noodles	2017	<10	-
229	Hangzhou	Boiled rice dishes	2017	<10	-
230	Quzhou	Boiled rice dishes	2017	<10	-
231	Quzhou	Boiled rice dishes	2017	<10	-
232	Quzhou	Boiled rice dishes	2017	<10	-
233	Hangzhou	Boiled rice dishes	2017	<10	-
234	Ningbo	Boiled rice dishes	2017	<100	-
235	Ningbo	Boiled rice dishes	2017	<100	-
236	Ningbo	Boiled rice dishes	2017	<100	-
237	Ningbo	Boiled rice dishes	2017	<100	-
238	Ningbo	Boiled rice dishes	2017	<100	-
239	Ningbo	Boiled rice dishes	2017	<100	-
240	Ningbo	Boiled rice dishes	2017	<100	-
241	Ningbo	Boiled rice dishes	2017	<100	-
242	Ningbo	Boiled rice dishes	2017	<100	-
243	Ningbo	Boiled rice dishes	2017	<100	-
244	Ningbo	Boiled rice dishes	2017	<100	-
245	Ningbo	Boiled rice dishes	2017	<100	-
246	Ningbo	Boiled rice dishes	2017	<100	-
247	Ningbo	Boiled rice dishes	2017	<100	-
248	Ningbo	Boiled rice dishes	2017	<100	-
249	Ningbo	Boiled rice dishes	2017	<100	-
250	Ningbo	Boiled rice dishes	2017	<100	-
251	Ningbo	Boiled rice dishes	2017	<100	-
252	Ningbo	Boiled rice dishes	2017	<100	-
253	Ningbo	Boiled rice dishes	2017	<100	-
254	Ningbo	Boiled rice dishes	2017	<100	-
255	Ningbo	Boiled rice dishes	2017	<100	-
256	Ningbo	Boiled rice dishes	2017	<100	-
257	Ningbo	Boiled rice dishes	2017	<100	-
258	Ningbo	Boiled rice dishes	2017	<100	-
259	Ningbo	Boiled rice dishes	2017	<100	-
260	Ningbo	Boiled rice dishes	2017	<100	-
261	Ningbo	Boiled rice dishes	2017	<100	-
262	Ningbo	Boiled rice dishes	2017	<100	-
263	Ningbo	Boiled rice dishes	2017	<100	-
265	Lishui	Fried rice noodles	2017	<10	-
266	Shaoxing	Boiled rice dishes	2017	<10	-
268	Lishui	Sticky rice roll	2017	<10	-
269	Shaoxing	Boiled rice dishes	2017	<10	-
270	Shaoxing	Boiled rice dishes	2017	<10	-
272	Shaoxing	Boiled rice dishes	2017	<10	-
273	Lishui	Fried rice cake	2017	<10	-
275	Taizhou	Boiled rice dishes	2017	<10	-
276	Lishui	Boiled rice noodles	2017	<100	-
277	Lishui	Boiled rice noodles	2017	<100	-
278	Lishui	Boiled rice dishes	2017	<100	-
279	Zhoushan	Boiled rice noodles	2017	<100	-
280	Zhoushan	Boiled rice dishes	2017	<100	-
281	Lishui	Fried rice noodles	2017	<100	-
282	Shaoxing	Boiled rice dishes	2017	<100	-
283	Shaoxing	Boiled rice dishes	2017	<100	-
284	Zhoushan	Boiled rice dishes	2017	<100	-
285	Zhoushan	Boiled rice dishes	2017	<100	-
286	Shaoxing	Boiled rice noodles	2017	<100	-
287	Shaoxing	Boiled rice noodles	2017	<100	-
289	Shaoxing	Boiled rice noodles	2017	<100	-
290	Shaoxing	Boiled rice noodles	2017	<100	-
291	Shaoxing	Boiled rice noodles	2017	<100	-
292	Shaoxing	Boiled rice noodles	2017	<100	-
293	Shaoxing	Boiled rice noodles	2017	<100	-
296	Shaoxing	Boiled rice noodles	2017	<100	-
297	Shaoxing	Boiled rice noodles	2017	<100	-
298	Shaoxing	Boiled rice noodles	2017	<100	-
300	Shaoxing	Boiled rice dishes	2017	<100	-
301	Shaoxing	Boiled rice noodles	2017	<100	-
302	Shaoxing	Boiled rice noodles	2017	<100	-
303	Shaoxing	Boiled rice noodles	2017	<100	-
304	Shaoxing	Boiled rice noodles	2017	<100	-
305	Shaoxing	Boiled rice noodles	2017	<100	-
306	Hangzhou	Boiled rice noodles	2017	<10	-
307	Hangzhou	Boiled rice noodles	2017	<10	-
308	Zhoushan	Boiled rice noodles	2017	<10	-
309	Zhoushan	Boiled rice noodles	2017	<10	-
310	Huzhou	Boiled rice noodles	2017	<10	-
311	Jinhua	Boiled rice noodles	2017	<10	-
313	Jinhua	Fried rice cake	2017	<10	-
315	Jinhua	Fried rice cake	2017	<10	-
316	Wenzhou	Fried rice cake	2017	<10	-
317	Wenzhou	Fried rice cake	2017	<10	-
318	Jinhua	Boiled rice dishes	2017	<10	-
319	Jinhua	Boiled rice noodles	2017	<10	-
320	Wenzhou	Fried rice cake	2017	<10	-
321	Wenzhou	Fried rice cake	2017	<10	-
322	Jinhua	Boiled rice dishes	2017	<10	-
323	Jinhua	Boiled rice dishes	2017	<10	-
324	Jinhua	Fried rice cake	2017	<10	-
325	Jinhua	Boiled rice noodles	2017	<10	-
326	Jinhua	Boiled rice noodles	2017	<10	-
327	Jinhua	Boiled rice dishes	2017	<10	-
328	Jinhua	Boiled rice dishes	2017	<10	-
329	Jinhua	Boiled rice noodles	2017	<10	-
331	Jiaxing	Boiled rice dishes	2017	<10	-
333	Jiaxing	Boiled rice dishes	2017	<10	-
334	Jiaxing	Boiled rice dishes	2017	<10	-
335	Jiaxing	Boiled rice dishes	2017	<10	-
337	Jiaxing	Boiled rice noodles	2017	<10	-
338	Jiaxing	Boiled rice dishes	2017	<10	-
339	Jiaxing	Boiled rice dishes	2017	<10	-
340	Jiaxing	Boiled rice noodles	2017	<10	-
341	Jiaxing	Fried rice cake	2017	<10	-
342	Jiaxing	Boiled rice noodles	2017	<10	-
343	Jiaxing	Boiled rice noodles	2017	<10	-
344	Jiaxing	Boiled rice dishes	2017	<10	-
345	Shaoxing	Sticky rice roll	2017	<10	-
346	Zhoushan	Boiled rice dishes	2017	<10	-
347	Shaoxing	Boiled rice dishes	2017	<10	-
348	Lishui	Boiled rice dishes	2017	<10	-
349	Lishui	Boiled rice dishes	2017	<10	-
350	Lishui	Boiled rice dishes	2017	<10	-
351	Lishui	Boiled rice dishes	2017	<10	-
352	Jiaxing	Boiled rice noodles	2017	<10	-
353	Jiaxing	Boiled rice noodles	2017	<10	-
354	Jiaxing	Boiled rice dishes	2017	<10	-
355	Jiaxing	Fried rice cake	2017	<10	-
356	Jiaxing	Boiled rice dishes	2017	<10	-
357	Jiaxing	Boiled rice noodles	2017	<10	-
358	Jiaxing	Boiled rice noodles	2017	<10	-
359	Jiaxing	Boiled rice noodles	2017	<10	-
360	Jiaxing	Fried rice noodles	2017	<10	-
361	Jiaxing	Boiled rice dishes	2017	<10	-
362	Jiaxing	Boiled rice noodles	2017	<10	-
363	Jiaxing	Boiled rice dishes	2017	<10	-
364	Jiaxing	Boiled rice dishes	2017	<10	-
365	Jiaxing	Boiled rice noodles	2017	<10	-
366	Jiaxing	Boiled rice dishes	2017	<10	-
367	Zhoushan	Boiled sticky rice dishes	2017	<10	-
368	Zhoushan	Boiled rice dishes	2017	<10	-
369	Zhoushan	Boiled sticky rice dishes	2017	<10	-
370	Zhoushan	Boiled rice dishes	2017	<10	-
371	Zhoushan	Boiled sticky rice dishes	2017	<10	-
372	Zhoushan	Boiled rice dishes	2017	<10	-
373	Zhoushan	Boiled sticky rice dishes	2017	<10	-
374	Zhoushan	Boiled rice dishes	2017	<10	-
375	Zhoushan	Boiled rice dishes	2017	<10	-
376	Zhoushan	Boiled rice dishes	2017	<10	-
377	Zhoushan	Fried rice noodles	2017	<10	-
378	Zhoushan	Fried rice noodles	2017	<10	-
379	Zhoushan	Fried rice noodles	2017	<10	-
380	Zhoushan	Fried rice noodles	2017	<10	-
381	Zhoushan	Boiled rice noodles	2017	<10	-
382	Zhoushan	Boiled rice noodles	2017	<10	-
383	Zhoushan	Fried rice noodles	2017	<10	-
384	Zhoushan	Fried rice noodles	2017	<10	-
385	Zhoushan	Fried rice noodles	2017	<10	-
386	Zhoushan	Fried rice noodles	2017	<10	-
387	Taizhou	Boiled rice dishes	2017	<10	-
388	Taizhou	Boiled rice dishes	2017	<10	-
389	Taizhou	Boiled rice dishes	2017	<10	-
390	Taizhou	Boiled rice dishes	2017	<10	-
391	Taizhou	Boiled rice dishes	2017	<10	-
392	Taizhou	Fried rice noodles	2017	<10	-
393	Taizhou	Fried rice noodles	2017	<10	-
394	Taizhou	Boiled rice dishes	2017	<10	-
395	Taizhou	Boiled rice dishes	2017	<10	-
396	Taizhou	Boiled rice dishes	2017	<10	-
397	Taizhou	Fried rice noodles	2017	<10	-
398	Taizhou	Fried rice noodles	2017	<10	-
399	Taizhou	Boiled rice dishes	2017	<10	-
400	Taizhou	Boiled rice dishes	2017	<10	-
401	Taizhou	Boiled rice dishes	2017	<10	-
402	Shaoxing	Sticky rice roll	2017	<10	-
403	Taizhou	Sticky rice roll	2017	<10	-
404	Taizhou	Sticky rice roll	2017	<10	-
405	Taizhou	Sticky rice roll	2017	<10	-
406	Taizhou	Boiled rice dishes	2017	<10	-
407	Taizhou	Boiled rice dishes	2017	<10	-
408	Taizhou	Boiled rice dishes	2017	<10	-
409	Taizhou	Boiled rice dishes	2017	<10	-
410	Taizhou	Fried rice noodles	2017	<10	-
411	Taizhou	Boiled rice dishes	2017	<10	-
412	Taizhou	Boiled rice dishes	2017	<10	-
413	Taizhou	Fried rice noodles	2017	<10	-
414	Wenzhou	Boiled rice dishes	2018	<10	-
415	Wenzhou	Boiled rice dishes	2018	<10	-
416	Taizhou	Fried rice noodles	2018	<10	-
417	Zhoushan	Boiled rice dishes	2018	<10	-
418	Zhoushan	Boiled rice dishes	2018	<10	-
419	Zhoushan	Boiled rice dishes	2018	<10	-
421	Jinhua	Boiled rice dishes	2018	<10	-
422	Jinhua	Boiled rice dishes	2018	<10	-
423	Hangzhou	Boiled rice dishes	2018	<10	-
424	Hangzhou	Boiled rice dishes	2018	<10	-
425	Hangzhou	Boiled rice dishes	2018	<10	-
426	Hangzhou	Boiled rice dishes	2018	<10	-
427	Quzhou	Boiled rice dishes	2018	<10	-
428	Jiaxing	Fried rice noodles	2018	<10	-
429	Jiaxing	Fried rice noodles	2018	<10	-
430	Jiaxing	Fried rice noodles	2018	<10	-
431	Hangzhou	Boiled rice dishes	2018	<10	-
432	Hangzhou	Boiled rice dishes	2018	<10	-
433	Hangzhou	Boiled rice dishes	2018	<10	-
434	Hangzhou	Boiled rice dishes	2018	<10	-
435	Hangzhou	Boiled rice dishes	2018	<10	-
436	Hangzhou	Boiled rice dishes	2018	<10	-
437	Quzhou	Boiled rice dishes	2018	<10	-
438	Quzhou	Boiled rice dishes	2018	<10	-
439	Wenzhou	Boiled rice dishes	2018	<10	-
440	Wenzhou	Boiled rice dishes	2018	<10	-
441	Wenzhou	Boiled rice dishes	2018	<10	-
442	Wenzhou	Boiled rice dishes	2018	<10	-
443	Zhoushan	Boiled rice dishes	2018	<10	-
444	Zhoushan	Boiled rice dishes	2018	<10	-
445	Zhoushan	Boiled rice dishes	2018	<10	-
446	Zhoushan	Boiled rice dishes	2018	<10	-
447	Zhoushan	Boiled rice dishes	2018	<10	-
448	Zhoushan	Boiled rice dishes	2018	<10	-
449	Wenzhou	Boiled rice dishes	2018	<10	-
450	Wenzhou	Boiled rice dishes	2018	<10	-
451	Taizhou	Boiled rice dishes	2018	<10	-
452	Taizhou	Boiled rice dishes	2018	<10	-
453	Shaoxing	Boiled rice dishes	2018	<10	-
454	Shaoxing	Boiled rice dishes	2018	<10	-
455	Shaoxing	Boiled rice dishes	2018	<10	-
456	Taizhou	Boiled rice dishes	2018	<10	-
457	Taizhou	Boiled rice dishes	2018	<10	-
458	Taizhou	Boiled rice dishes	2018	<10	-
459	Shaoxing	Boiled rice dishes	2018	<10	-
460	Taizhou	Boiled rice dishes	2018	<10	-
461	Quzhou	Boiled rice dishes	2018	<10	-
462	Shaoxing	Boiled rice dishes	2018	<10	-
463	Shaoxing	Boiled rice dishes	2018	<10	-
464	Quzhou	Boiled rice dishes	2018	<10	-
465	Shaoxing	Boiled rice dishes	2018	<10	-
466	Shaoxing	Boiled rice dishes	2018	<10	-
467	Shaoxing	Boiled rice dishes	2018	<10	-
468	Shaoxing	Boiled rice dishes	2018	<10	-
469	Lishui	Boiled rice dishes	2018	<10	-
470	Lishui	Boiled rice dishes	2018	<10	-
471	Lishui	Boiled rice dishes	2018	<10	-
472	Lishui	Boiled rice dishes	2018	<10	-
473	Taizhou	Boiled rice dishes	2018	<10	-
474	Taizhou	Boiled rice dishes	2018	<10	-
475	Jinhua	Boiled rice dishes	2018	<10	-
476	Quzhou	Fried rice noodles	2018	<10	-
477	Quzhou	Boiled rice dishes	2018	<10	-
478	Quzhou	Boiled rice dishes	2018	<10	-
479	Quzhou	Fried rice noodles	2018	<10	-
480	Quzhou	Fried rice noodles	2018	<10	-
481	Shaoxing	Boiled rice dishes	2018	<10	-
482	Shaoxing	Boiled rice dishes	2018	<10	-
483	Shaoxing	Boiled rice dishes	2018	<10	-
484	Quzhou	Boiled rice dishes	2018	<10	-
485	Quzhou	Fried rice noodles	2018	<10	-
486	Taizhou	Boiled rice dishes	2018	<10	-
487	Quzhou	Boiled rice dishes	2018	<10	-
488	Hangzhou	Boiled rice dishes	2018	<10	-
489	Hangzhou	Boiled rice dishes	2018	<10	-
490	Hangzhou	Boiled rice dishes	2018	<10	-
491	Hangzhou	Boiled rice dishes	2018	<10	-
492	Quzhou	Boiled rice dishes	2018	<10	-
493	Quzhou	Boiled rice dishes	2018	<10	-
494	Quzhou	Boiled sticky rice dishes	2018	<10	-
495	Taizhou	Boiled rice dishes	2018	<10	-
496	Taizhou	Boiled rice dishes	2018	<10	-
497	Taizhou	Boiled rice dishes	2018	<10	-
498	Taizhou	Boiled rice dishes	2018	<10	-
499	Wenzhou	Boiled rice dishes	2018	<10	-
500	Wenzhou	Boiled rice dishes	2018	<10	-
501	Jinhua	Boiled rice noodles	2018	<10	-
502	Jinhua	Boiled rice dishes	2018	<10	-
503	Jinhua	Boiled rice dishes	2018	<10	-
504	Zhoushan	Boiled rice noodles	2018	<10	-
505	Zhoushan	Boiled rice dishes	2018	<10	-
506	Zhoushan	Boiled rice dishes	2018	<10	-
507	Zhoushan	Fried rice noodles	2018	<10	-
508	Zhoushan	Boiled rice dishes	2018	<10	-
509	Jiaxing	Fried rice noodles	2018	<10	-
510	Jiaxing	Fried rice noodles	2018	<10	-
511	Jiaxing	Boiled rice dishes	2018	<10	-
512	Jiaxing	Boiled rice dishes	2018	<10	-
515	Hangzhou	Boiled rice dishes	2018	<10	-
516	Hangzhou	Boiled rice dishes	2018	<10	-
517	Quzhou	Boiled rice dishes	2018	<10	-
518	Quzhou	Boiled rice dishes	2018	<10	-
519	Quzhou	Boiled rice dishes	2018	<10	-
520	Quzhou	Boiled rice dishes	2018	<10	-
521	Quzhou	Boiled rice dishes	2018	<10	-
522	Quzhou	Boiled rice dishes	2018	<10	-
523	Wenzhou	Boiled rice dishes	2018	<10	-
524	Taizhou	Boiled rice dishes	2018	<10	-
525	Taizhou	Boiled rice dishes	2018	<10	-
526	Taizhou	Boiled rice dishes	2018	<10	-
527	Taizhou	Boiled rice dishes	2018	<10	-
528	Taizhou	Boiled rice dishes	2018	<10	-
529	Taizhou	Boiled rice dishes	2018	<10	-
530	Lishui	Boiled rice dishes	2018	<10	-
531	Lishui	Boiled rice dishes	2018	<10	-
532	Lishui	Boiled rice dishes	2018	<10	-
533	Lishui	Boiled rice dishes	2018	<10	-
534	Lishui	Boiled rice dishes	2018	<10	-
535	Lishui	Boiled rice dishes	2018	<10	-
536	Lishui	Boiled rice dishes	2018	<10	-
537	Lishui	Boiled rice dishes	2018	<10	-
538	Quzhou	Fried rice noodles	2018	<10	-
539	Quzhou	Fried rice noodles	2018	<10	-
540	Lishui	Boiled rice dishes	2018	<10	-
541	Lishui	Boiled rice dishes	2018	<10	-
542	Taizhou	Boiled rice dishes	2018	<10	-
543	Taizhou	Boiled rice dishes	2018	<10	-
544	Taizhou	Boiled rice dishes	2018	<10	-
545	Taizhou	Boiled rice dishes	2018	<10	-
546	Lishui	Boiled rice dishes	2018	<10	-
547	Lishui	Boiled rice dishes	2018	<10	-
548	Shaoxing	Boiled rice dishes	2018	<10	-
549	Shaoxing	Boiled rice dishes	2018	<10	-
550	Shaoxing	Boiled rice dishes	2018	<10	-
551	Shaoxing	Boiled rice dishes	2018	<10	-
552	Lishui	Boiled rice dishes	2018	<10	-
553	Wenzhou	Boiled rice dishes	2018	<10	-
554	Wenzhou	Boiled rice dishes	2018	<10	-
555	Wenzhou	Boiled rice dishes	2018	<10	-
556	Wenzhou	Boiled rice dishes	2018	<10	-
557	Quzhou	Fried rice noodles	2018	<10	-
559	Zhoushan	Boiled rice dishes	2018	<10	-
563	Quzhou	Boiled rice dishes	2018	<10	-
564	Quzhou	Boiled rice dishes	2018	<10	-
565	Hangzhou	Boiled rice dishes	2018	<10	-
567	Hangzhou	Boiled rice dishes	2018	<10	-
569	Hangzhou	Boiled rice dishes	2018	<10	-
570	Lishui	Boiled rice dishes	2018	<10	-
571	Lishui	Boiled rice dishes	2018	<10	-
572	Lishui	Boiled rice dishes	2018	<10	-
573	Lishui	Boiled rice dishes	2018	<10	-
574	Lishui	Boiled rice dishes	2018	<10	-
575	Lishui	Boiled rice dishes	2018	<10	-
576	Lishui	Boiled rice dishes	2018	<10	-
577	Lishui	Boiled rice dishes	2018	<10	-
578	Lishui	Boiled rice dishes	2018	<10	-
579	Lishui	Boiled rice dishes	2018	<10	-
580	Lishui	Boiled rice dishes	2018	<10	-
581	Lishui	Boiled rice dishes	2018	<10	-
582	Lishui	Boiled rice dishes	2018	<10	-
583	Lishui	Boiled rice dishes	2018	<10	-
585	Hangzhou	Boiled rice dishes	2018	<10	-
586	Hangzhou	Boiled rice dishes	2018	<10	-
587	Hangzhou	Boiled rice dishes	2018	<10	-
588	Hangzhou	Boiled rice dishes	2018	<10	-
589	Wenzhou	Boiled rice dishes	2018	<10	-
590	Wenzhou	Boiled rice dishes	2018	<10	-
591	Zhoushan	Boiled rice dishes	2018	<10	-
595	Zhoushan	Fried rice noodles	2018	<10	-
596	Jinhua	Boiled rice dishes	2018	<10	-
597	Jinhua	Boiled rice dishes	2018	<10	-
598	Jinhua	Boiled rice dishes	2018	<10	-
599	Jinhua	Boiled rice dishes	2018	<10	-
600	Jinhua	Boiled rice dishes	2018	<10	-
601	Jinhua	Boiled rice dishes	2018	<10	-
602	Jinhua	Boiled rice dishes	2018	<10	-
603	Jinhua	Boiled rice dishes	2018	<10	-
604	Jinhua	Fried rice noodles	2018	<10	-
605	Jinhua	Boiled rice dishes	2018	<10	-
606	Jinhua	Boiled rice dishes	2018	<10	-
607	Jinhua	Boiled rice dishes	2018	<10	-
608	Jinhua	Boiled rice dishes	2018	<10	-
609	Jinhua	Boiled rice dishes	2018	<10	-
610	Jinhua	Boiled rice dishes	2018	<10	-
611	Jinhua	Boiled rice dishes	2018	<10	-
612	Jinhua	Boiled rice dishes	2018	<10	-
613	Jinhua	Boiled rice dishes	2018	<10	-
614	Jinhua	Boiled rice dishes	2018	<10	-
615	Jinhua	Boiled rice dishes	2018	<10	-
618	Quzhou	Fried rice noodles	2018	<10	-
619	Quzhou	Boiled rice dishes	2018	<10	-
620	Quzhou	Fried rice noodles	2018	<10	-
621	Quzhou	Fried rice noodles	2018	<10	-
623	Jiaxing	Boiled rice dishes	2018	<10	-
624	Lishui	Boiled rice dishes	2018	<10	-
625	Taizhou	Boiled rice dishes	2018	<10	-
626	Lishui	Fried rice noodles	2018	<10	-
627	Shaoxing	Fried rice noodles	2018	<10	-
628	Shaoxing	Boiled rice dishes	2018	<10	-
629	Taizhou	Boiled rice dishes	2018	<10	-
631	Taizhou	Boiled rice dishes	2018	<10	-
632	Quzhou	Boiled rice dishes	2018	<10	-
633	Quzhou	Boiled rice dishes	2018	<10	-
634	Zhoushan	Boiled rice dishes	2018	<10	-
637	Jinhua	Boiled rice dishes	2018	<10	-
639	Zhoushan	Boiled rice dishes	2018	<10	-
640	Zhoushan	Boiled rice dishes	2018	<10	-
641	Huzhou	Boiled rice dishes	2018	<10	-
642	Huzhou	Boiled rice dishes	2018	<10	-
643	Huzhou	Boiled rice dishes	2018	<10	-
644	Taizhou	Boiled rice dishes	2018	<10	-
647	Lishui	Boiled rice dishes	2018	<10	-
649	Lishui	Boiled rice dishes	2018	<10	-
650	Lishui	Boiled rice dishes	2018	<10	-
651	Lishui	Boiled rice dishes	2018	<10	-
652	Lishui	Boiled rice dishes	2018	<10	-
653	Lishui	Boiled rice dishes	2018	<10	-
654	Lishui	Boiled rice dishes	2018	<10	-
655	Lishui	Boiled rice dishes	2018	<10	-
656	Lishui	Boiled rice dishes	2018	<10	-
657	Lishui	Boiled rice dishes	2018	<10	-
658	Shaoxing	Boiled rice dishes	2018	<10	-
659	Hangzhou	Boiled rice dishes	2018	<10	-
660	Hangzhou	Boiled rice dishes	2018	<10	-
661	Hangzhou	Boiled rice dishes	2018	<10	-
662	Huzhou	Boiled rice dishes	2018	<10	-
663	Huzhou	Boiled rice dishes	2018	<10	-
664	Wenzhou	Boiled rice dishes	2018	<10	-
665	Wenzhou	Boiled rice dishes	2018	<10	-
666	Wenzhou	Boiled rice dishes	2018	<10	-
667	Huzhou	Boiled rice dishes	2018	<10	-
668	Huzhou	Boiled rice dishes	2018	<10	-
669	Hangzhou	Sticky rice roll	2018	<10	-
670	Hangzhou	Boiled rice dishes	2018	<10	-
671	Hangzhou	Boiled rice dishes	2018	<10	-
672	Hangzhou	Boiled rice dishes	2018	<10	-
673	Hangzhou	Boiled rice dishes	2018	<10	-
674	Huzhou	Boiled rice dishes	2018	<10	-
675	Shaoxing	Boiled rice dishes	2018	<10	-
676	Shaoxing	Boiled rice dishes	2018	<10	-
677	Lishui	Boiled rice dishes	2018	<10	-
678	Lishui	Boiled rice dishes	2018	<10	-
679	Lishui	Boiled rice dishes	2018	<10	-
680	Taizhou	Boiled rice dishes	2018	<10	-
681	Taizhou	Boiled rice dishes	2018	<10	-
682	Taizhou	Boiled rice dishes	2018	<10	-
683	Taizhou	Boiled rice dishes	2018	<10	-
684	Lishui	Boiled rice dishes	2018	<10	-
685	Wenzhou	Boiled rice dishes	2018	<10	-
686	Wenzhou	Boiled rice dishes	2018	<10	-
687	Wenzhou	Boiled rice dishes	2018	<10	-
688	Wenzhou	Boiled rice dishes	2018	<10	-
689	Lishui	Boiled rice dishes	2018	<10	-
690	Shaoxing	Boiled rice dishes	2018	<10	-
691	Shaoxing	Boiled rice dishes	2018	<10	-
692	Shaoxing	Boiled rice dishes	2018	<10	-
693	Lishui	Boiled rice dishes	2018	<10	-
694	Lishui	Boiled rice dishes	2018	<10	-
695	Lishui	Boiled rice dishes	2018	<10	-
696	Lishui	Boiled rice dishes	2018	<10	-
697	Taizhou	Boiled rice dishes	2018	<10	-
698	Taizhou	Boiled rice dishes	2018	<10	-
699	Taizhou	Boiled rice dishes	2018	<10	-
700	Lishui	Boiled rice dishes	2018	<10	-
701	Lishui	Boiled rice dishes	2018	<10	-
702	Lishui	Boiled rice dishes	2018	<10	-
703	Lishui	Boiled rice dishes	2018	<10	-
704	Lishui	Boiled rice dishes	2018	<10	-
705	Huzhou	Boiled rice dishes	2018	<10	-
706	Huzhou	Boiled rice dishes	2018	<10	-
707	Quzhou	Boiled rice dishes	2018	<10	-
708	Quzhou	Boiled rice dishes	2018	<10	-
709	Jinhua	Boiled rice dishes	2018	<10	-
710	Jinhua	Boiled rice dishes	2018	<10	-
711	Jinhua	Boiled rice dishes	2018	<10	-
712	Jinhua	Boiled rice dishes	2018	<10	-
713	Jinhua	Boiled rice dishes	2018	<10	-
714	Jinhua	Boiled rice dishes	2018	<10	-
715	Jinhua	Boiled rice dishes	2018	<10	-
716	Jinhua	Boiled rice dishes	2018	<10	-
717	Jinhua	Boiled rice dishes	2018	<10	-
718	Jinhua	Boiled rice dishes	2018	<10	-
719	Shaoxing	Boiled rice dishes	2018	<10	-
720	Shaoxing	Boiled rice dishes	2018	<10	-
721	Lishui	Boiled rice dishes	2018	<10	-
722	Lishui	Boiled rice dishes	2018	<10	-
723	Lishui	Boiled rice dishes	2018	<10	-
724	Shaoxing	Boiled rice dishes	2018	<10	-
725	Shaoxing	Boiled rice dishes	2018	<10	-
726	Zhoushan	Boiled rice dishes	2018	<10	-
727	Zhoushan	Boiled rice dishes	2018	<10	-
728	Zhoushan	Boiled rice dishes	2018	<10	-
729	Zhoushan	Boiled rice dishes	2018	<10	-
730	Shaoxing	Boiled rice dishes	2018	<10	-
731	Shaoxing	Boiled rice dishes	2018	<10	-
732	Shaoxing	Boiled rice dishes	2018	<10	-
733	Quzhou	Boiled rice dishes	2018	<10	-
734	Quzhou	Boiled rice dishes	2018	<10	-
735	Quzhou	Boiled rice dishes	2018	<10	-
736	Quzhou	Boiled rice dishes	2018	<10	-
737	Huzhou	Boiled rice dishes	2018	<10	-
738	Huzhou	Boiled rice dishes	2018	<10	-
739	Huzhou	Boiled rice dishes	2018	<10	-
740	Wenzhou	Boiled rice dishes	2018	<10	-
741	Quzhou	Boiled rice noodles	2018	<10	-
742	Quzhou	Boiled rice noodles	2018	<10	-
743	Quzhou	Boiled rice noodles	2018	<10	-
744	Shaoxing	Boiled rice dishes	2018	<10	-
745	Shaoxing	Boiled rice dishes	2018	<10	-
746	Wenzhou	Boiled rice dishes	2018	<10	-
747	Wenzhou	Boiled rice dishes	2018	<10	-
748	Huzhou	Boiled rice dishes	2018	<10	-
749	Huzhou	Boiled rice dishes	2018	<10	-
750	Huzhou	Fried rice noodles	2018	<10	-
751	Quzhou	Boiled rice noodles	2018	<10	-
752	Quzhou	Boiled rice dishes	2018	<10	-
753	Quzhou	Boiled rice dishes	2018	<10	-
754	Hangzhou	Boiled rice dishes	2018	<10	-
755	Hangzhou	Boiled rice dishes	2018	<10	-
756	Hangzhou	Boiled rice dishes	2018	<10	-
757	Huzhou	Boiled rice dishes	2018	<10	-
758	Jinhua	Boiled rice dishes	2018	<10	-
762	Huzhou	Fried rice noodles	2018	<10	-
763	Jiaxing	Boiled rice dishes	2018	<10	-
764	Jiaxing	Boiled rice dishes	2018	<10	-
765	Jiaxing	Fried rice noodles	2018	<10	-
766	Quzhou	Fried rice noodles	2018	<10	-
767	Quzhou	Fried rice noodles	2018	<10	-
768	Quzhou	Fried rice noodles	2018	<10	-
770	Zhoushan	Boiled rice dishes	2018	<10	-
771	Zhoushan	Boiled rice dishes	2018	<10	-
774	Quzhou	Fried rice noodles	2018	<10	-
775	Lishui	Fried rice noodles	2018	<10	-
776	Wenzhou	Boiled rice dishes	2018	<10	-
777	Wenzhou	Boiled rice dishes	2018	<10	-
778	Wenzhou	Boiled rice dishes	2018	<10	-
779	Jiaxing	Fried rice noodles	2019	<10	-
780	Jiaxing	Boiled rice dishes	2019	<10	-
781	Jiaxing	Boiled rice noodles	2019	<10	-
782	Jiaxing	Boiled rice noodles	2019	<10	-
783	Jiaxing	Boiled rice noodles	2019	<10	-
784	Ningbo	Boiled rice noodles	2019	<10	-
785	Ningbo	Boiled rice dishes	2019	<10	-
786	Ningbo	Boiled rice dishes	2019	<10	-
787	Ningbo	Fried rice noodles	2019	<10	-
788	Ningbo	Fried rice noodles	2019	<10	-
789	Ningbo	Boiled rice dishes	2019	<10	-
790	Ningbo	Boiled rice dishes	2019	<10	-
791	Ningbo	Boiled rice dishes	2019	<10	-
792	Ningbo	Boiled rice dishes	2019	<10	-
793	Ningbo	Boiled rice dishes	2019	<10	-
794	Ningbo	Boiled rice dishes	2019	<10	-
795	Ningbo	Boiled rice dishes	2019	<10	-
796	Ningbo	Boiled rice dishes	2019	<10	-
797	Ningbo	Boiled rice dishes	2019	<10	-
798	Ningbo	Fried rice noodles	2019	<10	-
799	Ningbo	Boiled rice dishes	2019	<10	-
800	Ningbo	Sticky rice roll	2019	<10	-
801	Ningbo	Boiled sticky rice dishes	2019	<10	-
802	Ningbo	Boiled rice dishes	2019	<10	-
803	Ningbo	Boiled sticky rice dishes	2019	<10	-
805	Hangzhou	Sticky rice roll	2019	<10	-
806	Hangzhou	Boiled rice dishes	2019	<10	-
807	Hangzhou	Sticky rice roll	2019	<10	-
808	Hangzhou	Boiled rice dishes	2019	<10	-
809	Hangzhou	Boiled rice noodles	2019	<10	-
810	Hangzhou	Boiled rice noodles	2019	<10	-
811	Hangzhou	Boiled rice noodles	2019	<10	-
812	Hangzhou	Boiled rice noodles	2019	<10	-
813	Hangzhou	Boiled rice noodles	2019	<10	-
814	Hangzhou	Boiled rice noodles	2019	<10	-
815	Hangzhou	Boiled rice noodles	2019	<10	-
816	Hangzhou	Boiled rice noodles	2019	<10	-
817	Hangzhou	Boiled rice noodles	2019	<10	-
818	Hangzhou	Boiled rice noodles	2019	<10	-
819	Hangzhou	Boiled rice noodles	2019	<10	-
820	Hangzhou	Boiled rice noodles	2019	<10	-
821	Zhoushan	Boiled rice noodles	2019	<10	-
822	Zhoushan	Boiled rice noodles	2019	<10	-
823	Wenzhou	Fried rice noodles	2019	<10	-
824	Wenzhou	Boiled rice noodles	2019	<10	-
825	Wenzhou	Boiled rice noodles	2019	<10	-
826	Wenzhou	Boiled rice noodles	2019	<10	-
827	Wenzhou	Boiled rice noodles	2019	<10	-
828	Wenzhou	Boiled rice noodles	2019	<10	-
829	Wenzhou	Fried rice noodles	2019	<10	-
830	Wenzhou	Boiled rice dishes	2019	<10	-
831	Wenzhou	Fried rice noodles	2019	<10	-
832	Wenzhou	Boiled rice dishes	2019	<10	-
833	Wenzhou	Boiled rice dishes	2019	<10	-
834	Jiaxing	Boiled rice dishes	2019	<10	-
835	Jiaxing	Fried rice noodles	2019	<10	-
836	Jiaxing	Boiled rice dishes	2019	<10	-
837	Jiaxing	Boiled rice dishes	2019	<10	-
838	Jiaxing	Fried rice noodles	2019	<10	-
839	Shaoxing	Sticky rice roll	2019	<10	-
840	Shaoxing	Sticky rice roll	2019	<10	-
841	Jiaxing	Boiled rice dishes	2019	<10	-
842	Jiaxing	Sticky rice roll	2019	<10	-
843	Jiaxing	Sticky rice roll	2019	<10	-
845	Quzhou	Boiled rice dishes	2019	<10	-
846	Quzhou	Boiled rice dishes	2019	<10	-
847	Wenzhou	Boiled rice dishes	2019	<10	-
851	Wenzhou	Boiled rice dishes	2019	<10	-
855	Hangzhou	Boiled rice noodles	2019	<10	-
856	Hangzhou	Boiled rice noodles	2019	<10	-
857	Hangzhou	Boiled rice noodles	2019	<10	-
858	Wenzhou	Boiled rice noodles	2019	<10	-
859	Huzhou	Boiled rice noodles	2019	<10	-
864	Huzhou	Boiled rice noodles	2019	<10	-
865	Huzhou	Boiled rice noodles	2019	<10	-
866	Huzhou	Boiled rice noodles	2019	<10	-
867	Huzhou	Boiled rice noodles	2019	<10	-
868	Quzhou	Boiled rice dishes	2019	<10	-
869	Quzhou	Boiled rice dishes	2019	<10	-
870	Huzhou	Sticky rice roll	2019	<10	-
871	Huzhou	Sticky rice roll	2019	<10	-
872	Hangzhou	Boiled rice dishes	2019	<10	-
873	Hangzhou	Boiled rice dishes	2019	<10	-
874	Hangzhou	Boiled rice dishes	2019	<10	-
875	Quzhou	Boiled rice dishes	2019	<10	-
876	Wenzhou	Boiled rice dishes	2019	<10	-
877	Wenzhou	Fried rice noodles	2019	<10	-
878	Wenzhou	Boiled rice dishes	2019	<10	-
879	Quzhou	Boiled rice dishes	2019	<10	-
880	Huzhou	Fried rice noodles	2019	<10	-
881	Quzhou	Fried rice noodles	2019	<10	-
882	Huzhou	Fried rice noodles	2019	<10	-
883	Huzhou	Fried rice noodles	2019	<10	-
884	Quzhou	Boiled rice dishes	2019	<10	-
885	Quzhou	Boiled rice dishes	2019	<10	-
886	Quzhou	Boiled rice dishes	2019	<10	-
887	Hangzhou	Boiled rice dishes	2019	<10	-
888	Hangzhou	Boiled rice dishes	2019	<10	-
889	Hangzhou	Boiled rice dishes	2019	<10	-
890	Hangzhou	Boiled rice dishes	2019	<10	-
891	Huzhou	Boiled rice dishes	2019	<10	-
892	Huzhou	Boiled rice dishes	2019	<10	-
893	Huzhou	Boiled rice dishes	2019	<10	-
894	Huzhou	Fried rice noodles	2019	<10	-
895	Huzhou	Boiled rice dishes	2019	<10	-
896	Wenzhou	Boiled rice dishes	2019	<10	-
897	Hangzhou	Boiled rice dishes	2019	<10	-
898	Hangzhou	Boiled rice dishes	2019	<10	-
899	Hangzhou	Boiled rice dishes	2019	<10	-
900	Hangzhou	Boiled rice dishes	2019	<10	-
901	Wenzhou	Boiled rice dishes	2019	<10	-
902	Wenzhou	Boiled rice dishes	2019	<10	-
903	Wenzhou	Boiled rice dishes	2019	<10	-
905	Jiaxing	Sticky rice roll	2019	<10	-
906	Jiaxing	Sticky rice roll	2019	<10	-
907	Jiaxing	Sticky rice roll	2019	<10	-
908	Jiaxing	Sticky rice roll	2019	<10	-
909	Jiaxing	Sticky rice roll	2019	<10	-
910	Jiaxing	Fried rice noodles	2019	<10	-
911	Jiaxing	Sticky rice roll	2019	<10	-
912	Jiaxing	Fried rice noodles	2019	<10	-
913	Jiaxing	Fried rice noodles	2019	<10	-
914	Jinhua	Boiled rice dishes	2019	<10	-
915	Jinhua	Boiled rice dishes	2019	<10	-
916	Jinhua	Boiled rice dishes	2019	<10	-
918	Shaoxing	Boiled rice dishes	2019	<10	-
919	Shaoxing	Boiled rice dishes	2019	<10	-
920	Shaoxing	Boiled rice dishes	2019	<10	-
921	Shaoxing	Boiled rice dishes	2019	<10	-
922	Shaoxing	Boiled rice dishes	2019	<10	-
923	Quzhou	Boiled rice dishes	2019	<10	-
924	Hangzhou	Boiled rice dishes	2019	<10	-
925	Hangzhou	Boiled rice dishes	2019	<10	-
926	Hangzhou	Boiled rice dishes	2019	<10	-
927	Huzhou	Fried rice noodles	2019	<10	-
928	Quzhou	Boiled rice dishes	2019	<10	-
929	Quzhou	Boiled rice dishes	2019	<10	-
930	Quzhou	Boiled rice dishes	2019	<10	-
931	Quzhou	Boiled rice dishes	2019	<10	-
932	Huzhou	Boiled rice dishes	2019	<10	-
933	Huzhou	Boiled rice dishes	2019	<10	-
934	Huzhou	Boiled rice dishes	2019	<10	-
935	Huzhou	Fried rice noodles	2019	<10	-
936	Huzhou	Boiled rice dishes	2019	<10	-
937	Huzhou	Boiled rice dishes	2019	<10	-
938	Huzhou	Boiled rice dishes	2019	<10	-
939	Huzhou	Boiled rice dishes	2019	<10	-
940	Huzhou	Boiled rice dishes	2019	<10	-
941	Huzhou	Boiled rice dishes	2019	<10	-
942	Huzhou	Boiled rice dishes	2019	<10	-
943	Jiaxing	Fried rice noodles	2019	<10	-
944	Jiaxing	Boiled rice dishes	2019	<10	-
945	Jiaxing	Fried rice noodles	2019	<10	-
946	Jiaxing	Fried rice noodles	2019	<10	-
947	Jiaxing	Boiled rice dishes	2019	<10	-
948	Hangzhou	Sticky rice roll	2019	<10	-
949	Hangzhou	Boiled rice dishes	2019	<10	-
950	Huzhou	Boiled rice dishes	2019	<10	-
951	Huzhou	Boiled rice dishes	2019	<10	-
952	Huzhou	Boiled rice dishes	2019	<10	-
953	Huzhou	Boiled rice dishes	2019	<10	-
954	Quzhou	Boiled rice dishes	2019	<10	-
955	Quzhou	Boiled rice dishes	2019	<10	-
956	Quzhou	Boiled rice dishes	2019	<10	-
958	Huzhou	Sticky rice roll	2019	<10	-
959	Huzhou	Boiled rice dishes	2019	<10	-
960	Huzhou	Boiled rice dishes	2019	<10	-
961	Huzhou	Boiled rice dishes	2019	<10	-
962	Huzhou	Boiled rice dishes	2019	<10	-
963	Huzhou	Boiled rice dishes	2019	<10	-
964	Huzhou	Boiled rice dishes	2019	<10	-
965	Quzhou	Boiled rice dishes	2019	<10	-
966	Quzhou	Boiled rice dishes	2019	<10	-
968	Quzhou	Boiled rice dishes	2019	<10	-
969	Quzhou	Boiled rice dishes	2019	<10	-
970	Jiaxing	Boiled rice dishes	2019	<10	-
971	Jiaxing	Boiled rice dishes	2019	<10	-
972	Jiaxing	Boiled rice dishes	2019	<10	-
973	Jiaxing	Boiled rice dishes	2019	<10	-
974	Jiaxing	Boiled rice dishes	2019	<10	-
975	Jiaxing	Boiled rice dishes	2019	<10	-
976	Jiaxing	Boiled rice dishes	2019	<10	-
982	Huzhou	Boiled rice dishes	2019	<10	-
985	Huzhou	Boiled rice dishes	2019	<10	-
987	Huzhou	Boiled rice dishes	2019	<10	-
988	Huzhou	Boiled rice dishes	2019	<10	-
990	Huzhou	Boiled rice dishes	2019	<10	-
991	Huzhou	Boiled rice dishes	2019	<10	-
993	Huzhou	Boiled rice dishes	2019	<10	-
994	Huzhou	Boiled rice dishes	2019	<10	-
995	Wenzhou	Boiled rice dishes	2019	<10	-
996	Wenzhou	Boiled rice dishes	2019	<10	-
997	Ningbo	Boiled rice dishes	2019	<10	-
998	Ningbo	Fried rice noodles	2019	<10	-
999	Ningbo	Fried rice noodles	2019	<10	-
1000	Ningbo	Boiled rice dishes	2019	<10	-
1001	Ningbo	Fried rice noodles	2019	<10	-
1002	Ningbo	Boiled rice dishes	2019	<10	-
1003	Ningbo	Boiled rice dishes	2019	<10	-
1004	Ningbo	Boiled rice dishes	2019	<10	-
1005	Ningbo	Boiled rice dishes	2019	<10	-
1006	Ningbo	Boiled rice dishes	2019	<10	-
1007	Ningbo	Boiled rice dishes	2019	<10	-
1008	Ningbo	Boiled rice dishes	2019	<10	-
1009	Ningbo	Boiled rice dishes	2019	<10	-
1010	Ningbo	Boiled rice dishes	2019	<10	-
1011	Ningbo	Boiled rice dishes	2019	<10	-
1012	Ningbo	Boiled rice dishes	2019	<10	-
1013	Ningbo	Sticky rice roll	2019	<10	-
1014	Ningbo	Boiled sticky rice dishes	2019	<10	-
1015	Ningbo	Boiled rice dishes	2019	<10	-
1016	Ningbo	Boiled sticky rice dishes	2019	<10	-
1017	Quzhou	Boiled rice dishes	2019	<10	-
1018	Zhoushan	Boiled rice dishes	2019	<10	-
1019	Zhoushan	Boiled rice dishes	2019	<10	-
1020	Zhoushan	Boiled rice dishes	2019	<10	-
1021	Zhoushan	Boiled rice dishes	2019	<10	-
1022	Quzhou	Boiled rice dishes	2019	<10	-
1023	Quzhou	Boiled rice dishes	2019	<10	-
1024	Quzhou	Boiled rice dishes	2019	<10	-
1025	Hangzhou	Boiled rice dishes	2019	<10	-
1026	Hangzhou	Boiled rice dishes	2019	<10	-
1027	Hangzhou	Boiled rice dishes	2019	<10	-
1028	Hangzhou	Boiled rice dishes	2019	<10	-
1029	Hangzhou	Boiled rice dishes	2019	<10	-
1030	Quzhou	Boiled rice dishes	2019	<10	-
1031	Quzhou	Boiled rice dishes	2019	<10	-
1032	Quzhou	Boiled rice dishes	2019	<10	-
1033	Wenzhou	Boiled rice dishes	2019	<10	-
1034	Wenzhou	Boiled rice dishes	2019	<10	-
1035	Wenzhou	Boiled rice dishes	2019	<10	-
1036	Wenzhou	Boiled rice dishes	2019	<10	-
1037	Hangzhou	Sticky rice roll	2019	<10	-
1039	Hangzhou	Boiled rice dishes	2019	<10	-
1040	Jiaxing	Boiled rice dishes	2019	<10	-
1041	Jiaxing	Boiled rice dishes	2019	<10	-
1042	Jiaxing	Sticky rice roll	2019	<10	-
1043	Jiaxing	Sticky rice roll	2019	<10	-
1044	Jiaxing	Boiled rice dishes	2019	<10	-
1045	Jiaxing	Fried rice noodles	2019	<10	-
1046	Jiaxing	Boiled rice dishes	2019	<10	-
1047	Jiaxing	Boiled sticky rice dishes	2019	<10	-
1048	Jiaxing	Fried rice noodles	2019	<10	-
1049	Jiaxing	Fried rice noodles	2019	<10	-
1050	Jiaxing	Boiled rice dishes	2019	<10	-
1051	Jiaxing	Fried rice noodles	2019	<10	-
1052	Jiaxing	Boiled rice dishes	2019	<10	-
1055	Wenzhou	Boiled rice dishes	2019	<10	-
1057	Wenzhou	Boiled rice dishes	2019	<10	-
1058	Shaoxing	Boiled rice dishes	2019	<10	-
1059	Shaoxing	Boiled rice dishes	2019	<10	-
1060	Shaoxing	Boiled rice dishes	2019	<10	-
1061	Shaoxing	Boiled rice dishes	2019	<10	-
1064	Jinhua	Boiled rice dishes	2019	<10	-
1067	Jinhua	Boiled rice dishes	2019	<10	-
1068	Jinhua	Boiled rice dishes	2019	<10	-
1070	Jinhua	Boiled rice dishes	2019	<10	-
1071	Jinhua	Boiled rice dishes	2019	<10	-
